# Supplementary material for: Association of physical activity with vascular aging in a population with intermediate cardiovascular risk, analysis by sex: MARK study
Source: Biol Sex Differ. 2022 Aug 20;13:46. doi: 10.1186/s13293-022-00456-w (PMC9392339; doi:10.1186/s13293-022-00456-w)
Supplement: Supplementary file 2 — Additional file 2: Table S1. Percentile values of the baPWV by age and sex. [file 13293_2022_456_MOESM2_ESM.odt]

Table S1. Percentile values of the baPWV by age and sex.
Age in year
30-40
41-50
51-60
61-70
71-80
Men 90 th
14.77 
15.36
16.84
18.71
20.24
Men 10 th
9.57
10.81
11.69
12.55
13.88
Women 90 th
14.47
15.36
17.04
18.45
19.79
Women 10 th
10.12
11.28
11.76
12.63
13.59
baPWV, brachial-ankle pulse wave velocity		
